# Supplementary material for: LRIG1 is a gatekeeper to exit from quiescence in adult neural stem cells
Source: Nat Commun. 2021 May 10;12:2594. doi: 10.1038/s41467-021-22813-w (PMC8110534; doi:10.1038/s41467-021-22813-w)
Supplement: Supplementary file 3 — Source Data [file 41467_2021_22813_MOESM3_ESM.xlsx]

## Sheet: Figure 1
		Figure 1d
					% cells
		EF				BMP				BMP+FGF
		red	yellow	green	pink	red	yellow	green	pink	red	yellow	green	pink
		82	10	3	5	69	0	0	30	86	0	0	10
		69	8	4	12	64	1	1	25	88	2	1	13
		78	12	2	8	72	0	0	35	92	0	0	8
		76.3333	10	3	8.33333	68.3333	0.333333	0.333333	30	88.6667	0.666667	0.333333	10.3333
		Figure 1e											Figure 1g
		qPCR Fucci
			EGFR	Hes5	mcm2	sox2	gfap	id1	aqp4	s100				CD9 mean intensity
													mean intensity
													E+F	BMP	B+F
		BMP	0.7	0.5	0.1	1.2	2.3	3	2.1	1.5			3.2	10.45	19.8
		BMP	0.4	0.8	0.2	0.8	2.1	2.3	1.5	1.8			6.5	15.3	25.5
		BMP	0.5	0.9	0.3	1	2.5	2.5	1.8	1.3			8.7	16.3	22.3
		BF	0.9	1.7	0.5	1.2	2	4	1.8	1.7			6.13333	14.0167	22.5333
		BF	1	2.3	0.3	2	2.2	3	2.5	1.4
		BF	0.8	2.4	0.3	1.8	1.8	3.1	2.2	2
		Figure 1h
			Sorting populations high CD9 and red Fucci levels
			number of colonies
			BMP		BMP+FGF
		Fucci	high	low	high	low
			2	0	38	2
			1	1	48	1
			3	3	52	4
			2	1.33333	46	2.33333

## Sheet: Figure 2
		Figure 2e
			Relative expression to EGF+FGF
			EGFR	Hes5	Nr2e1	mcm2	sox2	prom1	bmi1	gli1	gli3	sox9	foxg1	gfap	id1	foxo3	cdkn1a	nfix1	pdgfra	Ephr2
		BMP	0.4	0.2	0.7	0.1	1.2	4.1	1.1	1.3	1.9	1.6	1.2	2.8	3	2.8	1.8	4	0.1	0.6
		BMP	0.6	0.4	0.8	0.03	1.8	3.1	1.5	1	1.7	1.8	1.7	3.2	2.5	2.2	1.6	3.4	0.2	0.4
		BMP	0.8	0.8	0.7	0.2	1.1	3.2	0.8	1.2	1.3	1.2	0.8	1.5	2.8	3.2	1.9	3.2	0.3	0.3
		BMP+FGF	1	3	1	0.2	1.8	3.1	1.1	3.1	2.8	1.9	3.2	1.6	4.8	1.6	1.9	2.8	0.2	0.7
		BMP+FGF	0.6	3.2	1.3	0.3	2	2.8	1.2	3.3	3.2	2.4	2	1.8	5.6	2.3	1.3	3.3	0.4	0.8
		BMP+FGF	1.3	2.7	0.8	0.1	1.3	3	0.9	2.7	3	1.8	3.5	2	3.5	1.7	0.9	3.1	0.1	0.2
		Figure 2g
		number of colonies			average number of cells per colony (DAPI)
						BMP	BF
		BMP	B+F			8	12
		7	45			13	15
		5	55			6	19
		10	36			9	15.3333
		6	40
		3	30
		6.2	41.2

## Sheet: Figure 4
	Figure 4d
	Lrig1 relative expression
	qPCR
	E+F	BMP	B+F
	1.2	2.5	3.5
	1.6	2	4.6
	0.8	1.9	2.9

## Sheet: Figure 5
	Figure 5e
	%Edu
		EGF/FGF	BMP	BMP/FGF
	WT	75	0	0
		60	2	5
		58	3	2
	Lrig1 KO	78	10	20
		63	6	15
		67	12	18
	Figure 5f
	Number of colonies
	EGF/FGF
	WT	Lrig1 KO
	20	35
	17	30
	28	27
	Figure 5g
	Number of colonies
		control
		bmp	bmp+fgf
	WT	0	25
		5	25
		3	20
	Lrig1 KO	10	40
		5	27
		15	34
		Figure 5i
		%EdU
		EF		bmp		b+f
		c	gefit	c	gefit	c	gefit
	WT	75	50	0	0	0	0
		60	45	2	2	5	2
		58	40	3	0	2	1
	Lrig1 KO	78	50	10	0	20	2
		63	60	6	3	18	5
		67	62	12	4	22	4
	Figure 5j
	number of colonies
	EGF+FGF		EGF+FGF (gefitinib)
	WT	Lrig1 KO	WT	Lrig1 KO
	20	35	18	20
	17	30	15	22
	28	27	23	25
		Figure 5k
		number of colonies
		control		gefitinib
		bmp	bmp+fgf	bmp	bmp+fgf
	WT	0	25	0	8
		5	25	2	10
		3	20	5	12
	Lrig1 KO	10	40	2	20
		5	27	4	25
		15	34	2	18

## Sheet: Figure 6
	Figure 6b
	% EdU
	100% EF		0.1		0.01
	Flag+	Flag-	Flag+	Flag-	Flag+	Flag-
	20	50	15	46	0	55
	18	55	10	50	1	40
	10	60	5	57	0	60
	Figure 6e
	% cells
	48 hours after transfection		96 hours after transfection
	Flag+	Flag-	Flag+	Flag-
	20	80	10	90
	15	85	5	95
	17	83	7	93
	Figure 6f
	% aCaspase cells
	48 hours after transfection		96 hours after transfection
	Flag+	Flag-	Flag+	Flag-
	1.2	5.8	1.5	4.8
	2.2	6.1	1.7	5.8
	0.5	5.2	0	3.1

## Sheet: Figure 7
	Figure 7e
	%HES5 TOMATO (DAPI)
	CONTROL	LRIG1 GUIDE
	37	26
	18	37
	25	45
	12	44
	Figure 7f
	% GFAP /HES5
	Control	Lrig1 gRNA
	80	80
	75	70
	88	93
	90	81
	Figure 7g
	%LRC- GFAP HES5
	CONTROL	LRIG1 RNA
	16	20
	12	23
	20	15
	10	28
	Figure 7h
	% Ki67 (Hes5)
	Control	Lrig1 gRNA
	25	29
	15	35
	30	40
	18	39

## Sheet: Fig Suppl 2
	Supplementary 2a
	3 days		Re-exposure E+F
	BMP	B+F	BMP	B+F
	0	0	3	10
	2	5	5	13
	3	4	2	8
	Supplementary 2c
	OP-Puro
	mean intensity
	E+F	BMP	B+F			d
	40.34	15.2	22.32
	30.2	22.29	25.3
	29.56	16.28	20.3

## Sheet: Figure Suppl 4
	Figure Suppl 4d
	qPCR
	BMP	BMP/BMP+FGF	BMP+FGF	BMP+FGF/BMP	BMP+FGF	BMP+FGF(-MEK)	EGF+FGF	EGF+FGF+BMP
	1.2	2.1	2.2	1.9	2.8	2.1	0.5	1.3
	1.6	1.8	2.8	1.5	3.1	1.8	0.8	1.5
	0.9	2.3	2.4	1.3	2.4	2.2	0.4	1

## Sheet: Figure Suppl 5
	Figure Supp 5a
		% EdU
		LRIG1 KO
			FLAG-	FLAG+
		BMP	BF	BMP	BF
		9	15	0	0
		11	13	1	3
		13	25	0	0
	Figure Suppl 5b
		WT			Lrig1 null
		astrocytes	neurons	oligos	astrocytes	neurons	oligos
		64	10	1	80	3	2
		75	6	0	70	7	2
		73	12	2	75	6	0
	Figure Suppl 6b
		GFAP-KI67						number of cells in the SVZ per section
								WT			Lrig1 KO
		EF	BMP	B+F				EF	BMP	BF	EF	BMP	BF
	WT	38	18	20				90	48	60	80	60	80
		35	13	25				78	29	59	70	70	70
		40	17	18				70	35	40	100	52	79
	Lrig1 KO	45	25	40
		50	20	35
		43	22	45

## Sheet: Figure Suppl 7
	Figure Suppl 7b
	Lrig expression (in B+F)
	tomato -	tomato+
	3	1.5
	2.5	1.3
	2.75	1.4
